# Supplementary material for: Advances in Analytical Determination Methods and Toxicity and Health Risk Assessment of 6PPD and Its Transformation Products in Food
Source: Toxics. 2025 Dec 14;13(12):1076. doi: 10.3390/toxics13121076 (PMC12737381; doi:10.3390/toxics13121076)
Supplement: Supplementary file 1 [file toxics-13-01076-s001.zip]

Archive with 4 entries (4 files):
- Table S1  Structural formulas and physicochemical properties of 6PPD and 6PPD-Q-manuscript.v7 - proofreading.pdf
- Table S2 the toxicity of 6PPD and 6PPD-Q on the different aquatic organisms-Toxics-manuscript.v7 - proofreading.pdf
- Table S3 Comparison of pretreatment methods for 6PPD and 6PPD-Q in different food matrix-manuscript.v7 - proofreading.pdf
- Table S4 The superiority of the different detection methods for 6PPD and 6PPD-Q-Toxics-manuscript.v7 - proofreading.pdf
